# Supplementary material for: IL-9 aggravates SARS-CoV-2 infection and exacerbates associated airway inflammation
Source: Nat Commun. 2023 Jul 10;14:4060. doi: 10.1038/s41467-023-39815-5 (PMC10333319; doi:10.1038/s41467-023-39815-5)
Supplement: Supplementary file 9 — Source Data [file 41467_2023_39815_MOESM9_ESM.xlsx]

## Sheet: Fig.1
Fig.1 A	Healthy	COVID-19
	0.287336	7.0612
	8.2501	74.3063
	2.7689	6.27499
	7.23761	27.6884
	2.00099	20.6191
	2.81457	41.6375
	8.99556	19.3829
	2.1528	100.679
	1.94735	34.1358
Fig.1B	UI			I
	0.93	1.3	1.25	4.74	2.86	2.24
Fig.1C	UI			I
	202.266	166.931	128.526	278	634.252	544.736
Fig.1E	UI					I					I+aIL-9
	42.06	51.102	30.88	25.5	22.23	1174.29	1076.83	714.862	696.808	1058.23	49.178	19.792	32.2	42.3	43.266
Fig.1F	UI					I					I+aIL-9					I+RDV
0	100	100	100	100	100	100	100	100	100	100	100	100	100	100	100	100	100	100	100	100
1	101.322	100	100	102.326	100	100.437	100.427	100	100.741	101.154	99.4595	102.5	98.9247	98.3784	100.5	99.435	102.941	98.0952	101.546	101.531
2	101.762	101.562	100	104.651	100.966	100	99.5726	100	100	100	99.4595	105	98.9247	98.3784	100.5	101.13	105.882	99.0476	101.546	101.531
3	103.084	100.781	100	105.233	101.449	100	100	101.724	100	100	100	107.5	98.3871	101.622	101.5	101.695	106.471	98.5714	101.031	101.02
4	105.286	101.562	99.0783	106.977	101.449	98.2533	99.1453	96.9828	101.852	100	101.081	102.5	100	102.703	101	100	103.529	97.6191	101.546	100
5	104.846	101.562	99.0783	106.395	101.449	96.0699	99.1453	96.9828	100	98.0769	101.081	102.5	100	102.703	101	100.565	105.294	97.1429	101.546	100
6	105.286	102.344	100.922	106.977	102.415	93.8865	97.4359	94.8276	85.5556	94.2308	99.4595	103.5	94.6237	105.405	102.5	83.6158	100	98.0952	103.608	100
7	105.727	102.344	100.922	107.558	102.899	91.7031	97.4359	94.8276	84.4444	92.3077	99.4595	103.5	94.6237	105.405	102.5	83.6158	100	98.0952	103.608	100
8	107.049	103.516	100.461	107.558	102.899	87.1362	91.1803	93.1034	75.9259	86.5385	97.1973	105.6	89.1473	106.587	100	84.1808	98.8235	96.1905	103.093	100
Fig.1G	UI				I				I+aIL-9
	90.2849	84.4785	76.6021	68.9373	123428	118261	116778	114415	7858.9	7918.51	8169.39	7130.13
Fig.1H	UI					I					I+rIL-9
	100	100	100			100	100	100	100	100	100	100	100	100	100
	100.481	98.0769	105.155			99.5516	96.578	100.463	100.454	98.9474	96.9298	101.186	93.2121	93.4343	93.4343
	99.5192	101.923	97.9381			98.6547	99.2395	100.926	102.727	98.421	95.614	104.743	94.4444	94.4444	94
	100.481	97.1154	96.3918			98.6547	100.38	101.389	100.909	98.9474	99.5614	103.162	95.4233	95.9596	95.9596
	100	99.5192	96.3918			100	101.901	104.167	102.727	96.8421	99.5614	104.348	92.9293	92.9293	92.9293
	100	99.5192	96.3918			97.7579	100.38	103.704	94.0909	95.2632	99.1228	100	87.8788	87.4788	87
	101.923	99.5192	94.3299			97.7579	100.38	103.704	94.0909	87.8947	90.3509	85.3755	83	84.3434	84.3434
	100.962	98.5577	98.9691			96.4126	101.901	87.037	85	82.6316	79.8246	79.0514	83.36	80.2925	84.1256
Fig.1J	UI					I					I+rIL-9
	1.54704	1.78511	1.96566	1.26366		1346.05	1242.23	1143.32	1049.52		18227.3	22004.5	17950.2	18051.3
Fig.1K	UI				I				I+rIL-9
	1	2	0	1	3	2	3	2	4	5	4	3
Fig.1L	UI				I				I+rIL-9
	1.85	2.24	1.75	2.75	25.2	24.4	16.7	8.08	39	52	45.5	42.5
Fig.1N	B.1.1.529					B.1.1.529+rIL9
	1.21707	1.64207	1.51636	1.3347	1.35323	13.9029	5.47558	3.48755	3.46898	4.022
Fig.1O		B.1.1.529				B.1.1.529+rIL9
	IL9	0.66	0.69	0	0	1.3	1.59	1.49	3.77
	IL4	1.79	1.64	1.04	0.92	4.4	2.67	2.09	2.29
Fig.1P		UI				I				I+aIL-9
	IRF3	645840	668196	823045	687840	191690	176378	146731	136731	362146	358484	458484	305161
	IRF7	236.126	676.531	228.811	213.133	859.952	936.94	1076.26	1145.62	5732.75	3239.63	1299.92	5683.3
	IRF9	16.5449	46.1709	18.2815	14.0404	47.1345	65.8866	101.294	83.4253	473.694	298.381	154.463	198.778
Fig.1P		UI				I				I+aIL-9
	IFN-b	4376.98	8376.98	10289	3828.07	19124.2	14929.9	19342.8	19929.8	40116.6	32652.7	31876.7	42652.7
	IFNAR1	1387.3	2362.03	3826.51	2387.3	918.803	511.088	100.842	116.842	25423.2	5898.47	1896.84	23058.5
	IFNAR2	5583.31	1387.1	717.37	5583.31	8560.7	7831.71	8054.69	7054.69	20715.3	17665.1	15453.1	21715.3
	IFITM	44.11	44.11	76.977	43.028	667.587	905.212	855.212	710.363	1900.3	1214.72	1894.38	1494.38
Fig.1R		UI				I				I+aIL-9
	OAS2	8.15855	8.61596	8.24782	7.05581	39.3478	32.8749	35.4324	30.4324	77.7145	69.542	75.6523	70.6523
	OAS3	4.08408	6.17189	5.0997	5.1946	96.7247	78.9798	86.7247	75.8648	150.865	153.066	149.077	145.077
	OAS1g	2.76296	4.19541	3.01616	3.20297	39.0246	38.026	35.0246	34.026	83.379	81.7481	91.7481	72.5002
	ADAR	21.0845	26.0717	30.6393	29.9589	107.442	96.5238	106.329	86.5238	138.882	125.663	115.663	118.35
	RNAseL	0.366	0.366	0.366	0.366	0.386	0.386	0.386	0.386	0.619	0.619	0.619	0.619

## Sheet: Fig.2
Fig.2B	UI					I					I+aIL-9					aIL-9 (S.O)					RDV (S.O)					aIL-9 (S.O)+RDV(S.O)
	100	100	100	100	100	100	100	100	100	100	100	100	100	100	100	100	100	100	100	100	100	100	100	100	100	100	100	100	100	100
	100	102.591	100.546	102.08	98.936	99.398	97.97	98.182	96.067	97.516	100.358	93.5743	98.3193	100.37	101.73	98.077	97.9899	96.933	101.16	100.52	96.429	98.099	97.368	100	94.715	99.4444	100	100	100	102.13
	100	104.082	103.191	102.08	100	101.18	100	96.296	94.886	99.39	100.714	91.3934	105.469	103.57	99.647	95.567	106.019	98.182	103.39	108.53	93.382	94.071	96.981	100	106.83	101.63	100.59	100	103.468	102.65
	103.41	105.051	104.211	105.53	100	101.18	99.5	98.795	91.176	96.875	98.9091	92.7126	105.098	103.57	98.571	93.467	104.695	101.18	101.72	106.31	92.593	92.369	96.981	98.354	106.16	101.63	100.59	100	102.907	103.16
	103.88	106	106.667	107.84	101.55	98.788	99.5	98.795	94.286	93.548	98.9091	92.7126	105.098	103.57	98.571	90.155	98.5	98.182	99.412	98.953	88.889	88.797	95	95.781	102.26	103.723	102.31	100.56	102.339	103.16
	103.88	104.082	106.186	107.84	102.56	88.667	92.513	95	93.678	90	96.2687	90.9465	102.811	103.57	91.188	88.421	96.4286	96.296	95.732	97.884	85.827	86.92	91.235	91.189	100.38	103.209	103.43	102.72	104.023	103.519
	105.71	105.528	108.081	110.05	102.56	85.616	85.795	84.248	91.176	86.207	92.6641	90.9465	102.811	101.82	90.347	88.421	89.6739	92.308	87.5	92.778	83.534	83.478	89.024	87.727	96.4	103.209	105.59	97.126	106.18	95.519
Fig.2C
		I	aIL-9	aIL-9 (S.O)	RDV (S.O)	aIL-9(S.O)+RDV(S.O)
	5	1
	6	1
	7	1
	7	1
	7	1
	7		1
	7		1
	8		1
	10		0
	10		0
	6			1
	6			1
	6			1
	7			1
	8			1
	6				1
	6				1
	6				1
	7				1
	8				1
	8					1
	9					1
	10					0
	10					0
	10					0
Fig.2D
	UI					I					aIL-9					aIL-9 (S.O)					RDV (S.O)					aIL-9+RDV
	0	1	1	0.5	0	4	3	3.5	4.5	3.5	3	2.5	2	3	2.5	4	3.5	4	3	3.5	4	4.5	3.5	3.5	3	2	1.5	2	2.5	2
Fig.2E	I					aIL-9 (S.O)					RDV(S.O)					RDV					aIL-9+RDV
Lungs	7575.96	9419.35	7658.85	7815.44	7964.19	10331.1	9676.12	10316.8	11714.5	9656.69	19631.9	22265.3	16834.3	18518.9	17247.7	784.056	695.792	542.964	777.238	788.142	1353.34	1424.77	1395.35	1410.42
Faeces	11019.8	10061.2	10980.9	10848.5	9401.09	6728.7	6346.79	6006.52	7112.36	6618.15	17440	13342.2	16062.5	19271.9	20780.1	562.657	644.043	720.229	873.711	641.903	1485.48	1704.71	1770.96	1727.79
Fig.2F		UI					I					aIL-9					aIL-9(S.O)					RDV(S.O)					aIL-9(S.O)+RDV(S.O)
	Eosinophils	13	14.4	13.2	15	13	16.4	16.3	17.9	17.5	17.8	13.5	14.8	10.9	0.79	0.66	12.9	13.6	14.5	16.1	14.7	12.5	10.6	8.75	6.67	10.9	10	12.8	9.2	10.5	8.9
	Mast cells	12	11	12	13.6	12.6	14.5	15.5	16	15.9	15	11.9	11.8	12.1	12.1	11.7	15.3	14.5	14.4	11.5	16	12.9	13.9	16.2	13.1	13.9	10.2	11.9	10.4	10.5	11
	Basophils	18.6	18.4	20.6	19.7	18.6	21	21.2	21.8	21.3	20.2	25.8	23.2	25.7	25.6	25	20.4	20.5	24.1	23	23.9	26.6	23.3	26	22	22	17.6	16.1	14.1	20	20.6
Fig.2G		UI					I					aIL-9					aIL-9(S.O)					RDV(S.O)					aIL-9(S.O)+RDV(S.O)
	CD4+IL9+	12.8	20.7	23	22	29	40	48.8	41	50.9	42	13.3	12	18	20	17	18.8	50	35.6	30	40.5	47.1	45	48	40	47	30	23.8	13.3	9.52	28.6
Fig.2H		UI					I					aIL-9					aIL-9(S.O)					RDV(S.O)					aIL-9(S.O)+RDV(S.O)
	CD4+IFNg+	1.54	2.96	2	2.5	3	4.87	4.67	3.73	3.95	3.94	2.83	2.16	2.58	2.96	2.1	2.62	3.19	4.67	4.7	4.87	2.85	3.33	2.46	2.69	3.12	4.82	3.12	6.59	5.73	3

## Sheet: Fig.3
Fig.3A		GATA3	PU1	BATF	RORC	STAT5A	IFNG	IL17A	IL9	FOXO1
	COVID-19	0.291506	0.309687	0.710691	0.691557	1.01843	0.883254	0.631789	0.711058	0.376505
	Healthy	-0.5517	-0.63445	-0.61151	-0.91629	-0.8242	-0.51185	-0.38538	-0.74592	-0.12451
Fig.3B	Healthy	COVID-19		Fig.3C	UI	I		Fig.3D	UI	I
	1.2837	8.22612			19278.6	41007.8			1903.33	38658.9
	4.86524	20.9863			20144.7	41056.2			2532.79	29845.2
	3.79687	25.2903			23247.9	40069.4			2028.1	38600
	11.2973	8.02784
	1.83364	12.5857
	9.47754	25.5475
	18.2688	22.8562
	12.228	16.3488
	9.56996	9.65725
Fig.3F		UI					I					I+Foxoi					I+Remdesivir
	1	100	100	100	100	100	100	100	100	100	100	100	100	100	100	100	100	100	100	100	100
	2	100	100	100	100	100	100	100	100	100	100	100	100	100	100	100	100	100	100	100	100
	3	99.6226	99.6198	100	100.329	100.769	95.098	95.1219	96.1977	95.3488	98.0583	97.8355	100	104.02	100.889	94.3662	96.875	99.5816	91.6667	97.2656	97.1014
	4	104.151	99.6198	100	102.632	101.538	94.6078	91.7073	93.5361	95.3488	97.0874	90.9091	100.885	118.091	104	103.286	97.7679	99.5816	91.6667	97.2656	97.1014
	5	103.774	100.76	99.262	101.974	102.308	94.1176	87.8049	94.6768	90.6977	98.0583	91.7749	101.327	116.08	103.111	105.164	102.232	103.766	87.3016	96.875	100.483
	6	105.66	102.281	99.631	102.632	103.077	94.1176	86.8293	94.6768	90.6977	98.0583	93.0736	101.327	101.005	104.444	100.469	95.0893	104.603	90.0794	96.875	101.449
	7	106.038	102.662	100	102.303	102.692	94.1176	85.3658	94.6768	92.5581	97.5728	84.8485	96.9026	102.01	106.667	93.8967	95.0893	104.603	86.9048	89.0625	95.1691
	8	106.793	103.422	101.107	102.96	102.308	84.8039	82.9268	83.6502	80.9302	84.466	82.2511	95.1327	100.502	102.222	92.9578	95.0893	104.603	86.9048	82.0312	95.1691
		107.17	103.802	101.845	102.96	101.923	78.4314	80.4878	79.8479	79.0698	80.0971	82.2511	95.1327	100.502	102.222	92.9578	93.75	100.418	84.127	82.0312	91.7874
Fig.3G		I	I+Foxoi	I+Remdesivir
	5	1
	6	1
	7	1
	7	1
	7	1
	7		1
	8		1
	6			1
	7			1
	8			1
	9		0	0
	10		0
Fig.3H	UI					I					I+Foxoi					I+RDV
Viral load	25.4205	35.4205	24.949	24.7287	29.0308	8215.78	10215.8	5683.3	4713.27	6347.67	2007.85	2738.77	2758.01	2500.87	4007.85	3111.37	4438.67	5391.28	3313.33	3313.33
Lung Hemmorhage score	0.5	1	1	1.5	1	3	4	4.5	4	4.5	2	3	2.5	3	2.5	2	3.5	3	3	3.5
Fig.3I	UI				I				I+Foxoi				I+RDV
	8.81	9.4	8.19	9.74	27.7	20.1	29.3	34.1	7.69	3.75	3.15	3.15	13.5	15	3.79	3.69
Fig.3J	UI					I					I+Foxoi					I+RDV
	53.0611	34.7108	248.175	43.0611	98.1293	543.491	1161.37	576.514	795.166	676.514	78.0276	51.3041	71.3041	46.2382	56.2382	91.2158	73.8442	51.3151	106.759	96.7589
Fig.3K	UI					I					I+Foxoi					I+RDV
	143.768	196.416	207.012	156.924	174.776	407.32	340.852	563.046	492.704	324.93	93.864	95.392	119.692	137.032	142.716	229.768	205.57	193.674	204.852	184.992
Fig.3L		UI					I					I+Foxoi					I+RDV
		2.69	6.95	2.42	3.98	2.81	18.1	11.1	8.25	10.4	10.9	1.45	2.31	2.55	2.91	2.3	5.54	3.03	2.39	1.9	2.28
Fig.3M		UI					I					I+Foxoi					I+RDV
		0.7	0.29	0.42	0.48		8.68	6.09	12.7	17.2		4.48	6.21	4.34	2.8	3.2		8.62	16	15.6	6.91
Fig.3N		UI					I					I+Foxoi					I+RDV
		10.8	16	12.9	15.2	10.6	30	20.6	38.6	36.5	38.3	8.39	7.94	5.71	8.68	9.4	4.98	5.75	4.54	4.64	6.69
Fig.3O	UI					I					I+Foxoi					I+RDV
	3.72676	6.72676	3.97268	2.2735	5.29163	1.86388	1.86388	1.86673	1.07692	1.80189	0.353465	0.353465	0.388325	0.303593	0.370124	6.386	10.002	3.35151	3.93786	5.00197
	372.897	488.195	426.621	336.092	272.897	535.66	410.18	478.512	450.759	635.66	340.169	440.169	338.383	353.585	400.293	265.232	157.817	166.043	171.268	165.232
		2124.18	1633.64	1526.48	1493.03		4002.02	4058.17	3857.93	4328.68	1276.67	1951.56	1890.45	1684.39	2276.68	765.369	592.887	526.107	327.9
Fig.3P	UI					I					I+Foxoi					I+RDV
	66805	76805	64535.8	70890.9	24307.5	54207.8	60553.1	44207.8	49836.4	26536.9	279369	241207	303116	231975	279369	44980.5	77034.2	25999.8	67281	57281
	124.336	142.964	120.127	113.481	138.988	623.244	780.207	579.399	773.422	669.023	2700.21	2426.59	3542.89	2783.55	2781.43	1503.61	1283.36	1157.19	1040.68	1211
	42.3231	56.6346	40.4821	46.9357	47.2163	150.151	175.292	138.507	182.356	145.605	304.138	253.688	314.238	207.104	289.78	206.153	218.685	216.663	213.444	215
Fig.3Q	UI					I					I+Foxoi					I+RDV
		26150086	30270567	58718524	27883578		29822800	42649112	68159545	80078542		149000000	154000000	187000000	208000000	141000000	134000000	71369898	136000000
	6200.26	9857.72	3093.16	7757.17	6200.26	15591.1	10262.6	11631.2	18637.4	19591.1	606303	689701	1606303	758459	1469315	20341.1	20592.2	10140.3	35798.5	25798.5
	2408516	2390718	2830867	5119645	3408516	1776840	1855289	2632519	2776840	5274900	9810656	7810656	9128285	8112484	8093388	5660949	6184015	3078748	5942392	6078748
	2235175	1693073	1719684	3235175	1997844	2311661	1760449	2477257	2606554	4311661	6727255	5727255	6171169	6466315	6253413	5719717	8892837	4130865	6879691	7130865
Fig.3R	UI					I					I+Foxoi					I+RDV
	1123	1428	1372	1762	1228	3457.74	7825.2	5444.23	6157	4457.74	8638.63	9529.68	6270.27	9638.63	8080.97	2200.49	3019.75	5523.67	6033.64	4323.67
	2136.71	2437.88	3314.59	3236.71	2073.44	3118.87	3965.84	3228.87	4207.69	3076.8	9443.46	10443.5	6228.26	9412.83	6003.6	2424.74	1739.57	2062.26	1602.06	1031.26
	417.039	1676.12	1018.28	827.039	1139.52	726.818	1212.45	566.61	721.678	1526.82	2020.23	1997.96	1984.57	3030.23	1125	1654.08	2865.78	1627.47	786.778	1432.78
	3337.65	7637.65	9554.15	11279.5	9065.13	4335.78	12785.4	8775.78	10630.4	12691.8	20169.9	17192.8	22169.9	20091.7	12374.8	11538	10078.6	7469.59	9855.49	10538
	2.09611	3.5463	3.05106	3.40466	2.82453	1.75469	1.77008	2.04488	2.29551	2.21701	3.68359	3.43358	2.98408	2.8594	2.86337	2.7814	2.5619	1.57038	1.89502	2.38967

## Sheet: Fig.4
	UI					I					RDV					Foxo1-/-
Fig.4A	100	100	100	100	100	100	100	100	100	100	100	100	100	100	100	100	100	100	100	100
	101.186	102.451	101.25	100.5	100.79	99.0148	101.878	104.762	101.826	100.948	102.51	100	101.293	102.128	100.952	102.825	104.225	103.704	102.97	102.5
	102.767	102.941	101.25	101.5	101.581	107.882	102.817	105.714	102.74	105.213	105.021	103.462	104.31	104.255	100.952	106.78	108.451	104.025	105.445	105.5
	106.719	105.882	107.083	103.5	102.371	106.897	105.164	107.143	101.826	103.791	104.603	104.231	104.31	108.511	100	107.345	102.817	104.642	104.455	105.5
	110.672	107.353	107.5	105	103.557	105.911	106.103	105.238	100	102.37	103.347	103.077	104.31	109.787	97.6191	106.78	104.93	105.876	104.455	106.5
	111.463	108.333	108.333	106.5	105.534	87.6847	103.286	105.238	85.8448	90.0474	101.674	101.923	99.569	103.83	95.2381	106.215	105.155	106.494	105.941	107.5
	112.648	109.314	109.583	107	106.324	80.7882	105.164	100	81.2785	85.3081	94.9791	94.2308	92.6724	92.766	92.3809	102.825	105.563	107.136	105.941	109
	113.043	110.294	110	108.5	106.324	75.8621	95.7746	90.4762	73.0594	80.5687	96.2343	91.1539	91.3793	92.766	85.7143	103.955	106.972	107.222	106.931	109.5
Fig.4B		UI	I	RDV	Foxo-/-
	0	0
	1	0
	2	0
	3	0
	4	0
	5	0
	6	0
	7	0
	8	0
	9	0
	10	0
	6		1
	7		1
	7		1
	7		1
	8		1
	8		1
	7			1
	8			1
	8			1
	9			1
	10			0
	8				1
	9				0
	10				0
Fig.4D	UI					I					RDV					Foxo1fl/fl
	4.73155	6.09536	8.08424	4.3041		5162.71	4834.71	5602.72	7344.82		1412.68	1297.96	1812.68	1597.96		902.143	965.353	602.723	951
Fig.4E	UI					I					RDV					Foxo1fl/fl
	2.77	3.33	2.5	3.85	2.77	4.36	3.96	4.53	5.14	4.76	3.23	2.72	2.05	4.1	3.13	2.77	2.7	2.06	1.68	2.59
	1.43	1.52	1.37	1.63	1.34	2.02	1.55	1.7	2.26	2.21	0.69	1.15	1.2	1.58	1.3	1.03	0.67	1.05	1.27	1.23

## Sheet: Fig.5
		Control					WT_UI					Foxofl/fl+x CD4Cre+_UI
Fig.5B	1	100	100	100	100	100	100	100	100	100	100	100	100	100	100	100
	2	99.4737	99.5495	99.4536	99.3789	99.5951	99.6094	99.5434	100	100	99.6063	99.4737	99.5495	99.4536	99.3789	99.5951
	3	99.421	99.0991	99.4536	101.242	100.81	98.8281	99.0868	99.5556	100	99.2126	98.421	99.0991	99.4536	101.242	100.81
	4	99.4737	99.9459	100.546	100	102.024	96.4844	97.2603	95.5556	99.1416	99.2126	99.4737	95.9459	100.546	100	102.024
	5	100.947	99.3964	100	99.3789	101.215	96.4844	97.2603	95.5556	98.7125	98.4252	98.9474	96.3964	100	99.3789	101.215
	6	100.316	100.297	100	101.969	101.049	97.6562	97.7169	95.5556	98.7125	98.4252	96.3158	97.2973	100	104.969	104.049
	7	101.789	100.198	102.825	102.969	101.239	97.2656	100.457	95.5556	99.5708	98.4252	95.7895	98.1982	103.825	104.969	103.239
	8	101.737	100.649	98.9071	102.484	103	96.875	100.457	95.5556	97.4249	97.6378	94.7368	98.6487	98.9071	102.484	100
	9	101.737	101.198	99.4536	106.211	102.595	96.875	96.8037	95.5556	95.279	90.9449	95.2632	98.1982	99.4536	106.211	99.5951
	10	102.895	101.847	101.639	103.727	100.19	96.875	96.8037	96.8889	96.5665	88.189	97.8947	96.8469	101.639	103.727	99.1903
	11	102.789	100.946	101.454	103.727	101	95.7031	97.2603	96.4444	95.7082	87.7953	95.7895	95.9459	99.4536	103.727	100
	12	103.789	101.847	101.907	103.863	101.785	95.7031	95.8904	96.4444	95.7082	87.7953	95.7895	96.8469	98.9071	101.863	98.7854
Fig.5D	WT_I				WT_UI				Foxofl/fl+x CD4Cre++I				WT_UI
	105912	135414	25299.2	240.054	58.6684	44.0849	63.9075	0.839157	1021.95	1004.05	1341.76	221.201	0.879169	0.924095	0.890083	0.219435
Fig.5E	WT_I			WT_UI			Foxofl/fl+x CD4Cre++I			WT_UI
	7348.39	7057.36	5159.49	1735.23	1348.38	1223.26	3391.51	2464.04	4499.7	608.5	841.671	689.359
Fig.-5F	WT_I				WT_UI				Foxofl/fl+x CD4Cre++I				WT_UI
	4	4.5	5	4	2	2.5	2.5	3	2	2.5	2	2	1	1.5	2	1
Fig.5G	WT_I				WT_UI				Foxofl/fl+x CD4Cre++I				WT_UI
	27.2	16.4	24.5	19.15	9.67	9.99	9.29	10.9	15.7	14.9	12.2	13.3	2.17	2.88	2.9	3.43
Fig.5H	WT_I				WT_UI				Foxofl/fl+x CD4Cre++I				WT_UI
	28.7	21.1	27	34.2	24	20.2	18.4	21	7	8.32	7.18	7.28	12	14.6	6	3.43
Fig.5I		Foxofl/fl+ x CD4Cre+			Foxofl/fl+ x CD4Cre++IL9
	1	100	100	100	100	100	100
	2	97.6191	97.166	100.625	97.5247	94.5274	100
	3	96.6667	95.9514	101.25	96.0396	93.0348	98.0676
	4	96.1905	96.7611	97.5	94.5545	92.0398	97.5845
	5	95.2381	97.9757	96.875	94.0594	92.0398	96.6184
	6	97.6191	98.7854	93.75	91.5842	87.0647	93.7198
	7	99.5238	100	91.25	83.6634	81.592	92.2705
	8	98.5714	100	91.25	72.2772	75.6716	82.1256
Fig.5K	Foxofl/fl+ x CD4Cre+				Foxofl/fl+ x CD4Cre++IL9
	1155.43	1478.6	377.076	221.201
Fig.5L	Foxofl/fl+ x CD4Cre+				Foxofl/fl+ x CD4Cre++IL9
	0.065	0.023	0.082	0.062	0.76	0.97	0.5	0.64
	0.13	0.11	0.16	0.42	0.6	0.53	0.93	0.64
Fig.5M	Foxofl/fl+ x CD4Cre+				Foxofl/fl+ x CD4Cre++IL9
	37.9	35.2	39.2	38.3	52.2	54.4	52.7	58.9
Fig.5N	Foxofl/fl+ x CD4Cre+				Foxofl/fl+ x CD4Cre++IL9
	0.94	0.78	0.98	1.32	2.86	4.58	3.75	4.27
Fig.5P	Foxofl/fl+ x CD4Cre+				Foxofl/fl+ x CD4Cre++IL9
	2	2.5	1.5	2	3	3.5	3.5	3

## Sheet: Sup.Fig.2
	0				2				4				7				14
Sup.Fig.2B	52048.1	51689.6	57762.9		85055.2	120972	111657		357681	256449	297641		223949	205533	152676		240406	256271	182674
Sup.Fig.2C	0			2			4			7			14
	697.047	2373.03	1470.22	4459.33	2940.84	2836.93	6459.97	8531.08	11529.3	1974.14	1354.85	1316.34	2074.45	1607.29	1413.36
Sup.Fig.2D	UI			I
	0.9	1.3	1.1	1.9	2.2	3.5
Sup.Fig.2E	UI			I
	6244.68	3176.7	5285.09	15593	8424.72	18113.9
	10747.5	6336.68	15619	29963.4	29111.7	35860.6
	8636.39	3647.55	9148.45	23870	18524.1	32523.9
	9640.63	10454.3	9514.5	18221	17094.1	20605.1
Sup.Fig.2F	UI					I					I+αIL-9					I+Remdesivir
	0	0	0	1	0	4	3	4	2	3	2	3	2	1.5	2	2	3	2.5	2	2
Sup.Fig.2H	UI					I					I+αIL-9					I+Remdesivir
	3	2.5	2	3	2.5	8	7.5	8	8.5	7	3	3.5	3	4	3	4	3.5	4	3	3
	2	2	2.5	3	3	6.5	7	7	7	7	3.5	4	4	4.5	5	3.5	4	4	4.5	5
	0	1	2	3	2	6	5	4	4.5	5	2	2.5	3	2.5	3	4	3.5	4.5	4.5	4
	3	2	1	2	3	5	4	5	5	5	2	1	2	1.5	2	3	2	3	3	3

## Sheet: Sup.Fig.3
Ex.Fig.3A																I+Remdesivir
	2.23	2	2.05	2.09	2.39	3.39	3.96	3.52	3.39	3.68	5.37	6.05	7.76	11.7	12	3	3.2	3.17	3.41	2.64
	32.4	31.5	32.3	32.5	32.7	15.8	16.1	13.7	13.9	13.9	26.2	27.4	28	30	29.5	24.7	24.9	26.2	22.5	26.4
	24.7	26.4	24.3	23.9	23.5	13.2	13.7	12.1	11.8	12.1	17.3	18.9	19.7	18.9	18.58	18.7	19.1	19.1	18.6	19.8
Ex.Fig.3B	UI					I					I+αIL-9
	1.76	1.99	1.59	1		6.52	3.27	3.15	4.3		0.12	0.097	0.2	0.1
Ex.Fig.3C	UI					I					I+αIL-9
	1	1.27	1.43	0.9		3.57	1.55	1.86	2		0.35	0.29	0.39	0.25
Sup.Fig.3D	UI					I					I+αIL-9
	0.65	3.64	3			6	6.25	6.8			3.87	2.07	3.5
Sup.Fig.3E	UI					I					I+αIL-9
	3.27	3.64	4.22			39.3	51	39.8			30	26.3	31.7
Sup.Fig.3F	UI					I					I+αIL-9
	0.351309	0.314169	0.12	0.12		0.595682	0.821944	0.672	1.82194		0.32	0.23	0.048742	0.340048
	0.1	0.01	0.2	0.04		2.34276	1.34276	1.41619	1.84627		0.546583	0.2523	0.036446	0.246583
	0.378722	0.235249	0.435249	0.628991		1.11655	0.401734	2.22655	0.52519		0.196965	0.14892	0.256603	0.156965
	0.335304	0.363622	0.586057	0.735304		10.3942	5.72435	5.21155	7.58376		2.81164	3.13315	2.14357	2.11405
Sup.Fig.3G	UI					I					I+αIL-9
	127.311	113.931	106.331	77.7361		283.384	250.908	262.671	312.175		50.3777	46.5082	45.0924	39.4516
	56.4152	58.6237	54.6237	52.9813		60.2844	85.2314	75.2314	61.5212		52.0387	27.0387	27.1092	39.5474
	0.243817	0.134849	0.343817	0.134849		2.1354	2.0354	1.78771	1.44234		0.18656	0.194429	0.186302	0.194429
	23751.2	25266	18332.5			29279.7	27320.8	33638.2			24007.8	22000.6	22752.1
	4.95509	4.49965	4.2328	4		14.1146	13.4358	12.2934	12.5934		7.9746	4.66568	8.66568	11.4194
	30.8332	32.0402	30.8717	26.5789		55.35	61.6707	53.9411	57.6765		29.8056	28.4117	28.8183	26.3643
	230.802	242.193	206.359	189.153		490.399	465.46	467.464	469.185		472.481	462.693	481.874	410.35
Sup.Fig.3H	768.838	70.42	668.838	571.184		1317.61	1018.84	1574.74	918.84		204.841	793.954	404.841	163.875
	89314.9	109960	62697.2	52697.2		49543.6	70689.9	75689.9	68395.4		16354.6	10145.9	16011.4	63330.5
	11521	11291.2	16900.9	11921		46296.4	25489.5	33954.4	23296.4		18813.9	13958.1	19731.5	18731.5
	409.753	283.03	465.551	565.551		1300.11	1600.11	1131.49	1231.49		364.517	354.517	393.307	976.321
	4315.2	4443.6	4223.6	2223.6		5886.98	5015.62	4451.12	5446.98		2851.12	2318.88	2907.2	1907.2

## Sheet: Sup.Fig.4
Sup.Fig.4B	UI				I				I+rIL9
	9.7	10	11.2	10.8	19.5	25.3	29.5	28.3	48.6	29.3	19.9	30.4
	1.85	2.24	1.75	2.75	25.2	24.4	16.7	8.08	39	52	45.5	42.5
Sup.Fig.4C	UI					I					I+rIL9
	0	1	2	2	1	3	4	4.5	4	3	6	7	8	7.5	8
	0	1	1	1	0.5	3	4	3	3	2	4	5	4	5	4.5
	I					I+Ril-9
Sup.Fig.4D	100	100	100	100	100	100	100	100	100	100
	100	100.54	105.357	101.744	89.071	98.9362	98.4043	100.556	97.3118	98.5366
	100.985	101.081	105.357	101.744	90.1639	98.9362	96.2766	97.7778	94.086	98.0488
	98.5222	97.8378	105.357	105.233	91.2568	100.532	97.8723	98.3333	94.086	96.5854
	100.493	102.162	105.357	105.233	89.071	101.064	96.2766	98.3333	94.086	95.6098
	99.5074	101.622	107.143	104.651	89.071	100.064	96.0766	97.3333	94.086	95.0976
	99.5074	101.622	105.952	104.651	89.071	100.532	94.6809	100.556	97.3118	95.6098
	98.0296	103.243	105.952	104.07	90.1639	101.596	93.0851	100.556	98.3871	95.6098
	97.0443	103.243	105.952	104.07	90.1639	101.596	94.1489	100	96.7742	94.6342
	96.0591	102.703	104.167	103.488	89.9781	101.851	95.7447	100	95.1613	97.0732
	98.5222	102.162	104.167	104.07	89.9781	101.851	95.7447	100	95.1613	97.0732
Sup.Fig.4f	UI				I				I+rIL9
	69.2918	75.5318	55.0592	64.894	936.745	782.753	730.587	691.178	145.867	137.008	147.852	128.981
	8.19993	7.14044	7.89048	6.61946	160.298	155.117	153.438	130.076	48.7933	41.5165	49.5362	51.1837
	44.41	54.2523	47.2883	49.8117	208.14	195.255	187.587	208.4	144.84	174.491	157.916	150.499
		51.8838	63.5056	22.3424	286.445	333.239	207.104		140.811	146.363	110.984
Sup.Fig.3g	UI				I				I+rIL9
	26.8642	26.8828	25.7645	27.0754	49.722	54.3841	47.7462	49.6325	27.5487	33.8624	32.925	23.515
	174.274	239.704	190.522	182.9	731.043	750.398	930.984	839.981	642.304	674.144	648.792	703.991
	41.1697	49.0069	42.8705	34.7349	198.764	199.883	144.069	168.151	21.4888	23.9493	21.9266	44.3731
Ex.Fig.4h	UI			I			I+rIL9
	53.3683	42.5566	28.0575	87.2578	92.7331	83.0387	5.18093	5.54125	6.52832
	18.2832	16.1215	13.7925	23.3122	19.4785	22.6716	10.9337	8.11624	10.914
Ex.Fig.4i
	139.877	89.0357	106.117	224.019	227.419	248.726

## Sheet: Sup.Fig.5
Sup.Fig.5A	UI				I				I+rIL9
	0.85	1.48	0.73	0.72	4.09	2.14	4.15	3.1	4.78	5.09	4.09	5.78
	0.37	0.74	0	0.63	0.91	1.28	1	1.39	1.33	3.23	2.4	2.23
Sup.Fig.5B	UI				I				I+rIL9
	21.2121	28.1783	17.4154	16.9054	43.2046	42.4241	50.8478	42.8437	115.954	89.6488	125.341	119.678
Sup.Fig.5C	UI				I
	0.9	0.94		0.81		5.35	6.49	5	6.44		7.53	8.08
Sup.Fig.5D	UI				I				I+rIL9
	16.038	47.888	24.124	4.914	1587.93	1131.9	1424.82	1861.3	2687.84	3665.78	1879.88	1896.46
Sup.Fig.5E	UI				I				I+rIL9
	0.245197	0.380437	0.170508		0.210168	0.208124	0.197389		0.547303	0.740418	0.553983
Sup.Fig.5F	I				I+rIL9
	21085.8	35104.8	23021.9		44285.4	42293.3	52318.8
Sup.Fig.5G	Primary Cells				Caco2
	0.449487	0.812544	0.944961	1.35221	0.239636	0.475159	1.10029	1.39437
	0.605349	0.74996	0.973619	0.830494	0.387596	0.707292	0.999674	1.32313
	Hace2				b-Actin

## Sheet: Sup.Fig.6
Ex.Fig.6B	UI					I					aIL-9 (S.O)					RDV (S.O)					aIL-9 +RDV
	0	1	0	0.5	0	4	4.5	5	4	4.5	3.5	4	4.5	3.5	4	3.5	3	4	4.5	3	1	1.5	1	2	1
	0	1	1.5	0	0	4	3.5	4	4.5	3.5	3	3.5	4	3.5		3	4	3.5	3	2.5	1	1.5	2	2.5	1
	0	1	0	0	1	9	8	7	6	5	8	9	6	7	6	8	9	7	7	8	5	4	3	4	3

[truncated: 9 more sheets: Sup.Fig.7, Sup.Fig.8, Sup.Fig.9, Sup.Fig.10, Sup.Fig.11, Sup.Fig.12, Sup.Fig.13, Sheet1, Sheet2]
